# Supplementary material for: Dual Lactiplantibacillus plantarum-Derived Postbiotics Reduce Pathogens and Preserve the Quality of Goldenberry (Physalis peruviana L.) During Storage
Source: Foods. 2026 May 21;15(10):1830. doi: 10.3390/foods15101830 (PMC13206692; doi:10.3390/foods15101830)
Supplement: Supplementary file 1 [file foods-15-01830-s001.zip]

Archive with 1 entries (1 files):
- foods-4297146-supplementary.pdf
